# Supplementary material for: The Influence of Multidrug-Resistant Bacteria on Clinical Outcomes of Diabetic Foot Ulcers: A Systematic Review
Source: J Clin Med. 2021 May 1;10(9):1948. doi: 10.3390/jcm10091948 (PMC8124692; doi:10.3390/jcm10091948)
Supplement: Supplementary file 1 [file jcm-10-01948-s001.zip]

Archive with 1 entries (1 files):
- jcm-1169244-supplementary.pdf
